# Supplementary material for: Identification and Characterization of Germ Cell Genes Expressed in the F9 Testicular Teratoma Stem Cell Line
Source: PLoS One. 2014 Aug 25;9(8):e103837. doi: 10.1371/journal.pone.0103837 (PMC4143169; doi:10.1371/journal.pone.0103837)
Supplement: Table S1 — Oligonucleotides used for plasmid construction, site-directed mutagenesis and bisulfite sequencing. (XLSX) [file pone.0103837.s002.xlsx]

## Sheet: Primers
Supplementary Table S1. Oligonucleotides used for plasmid construction, site-directed mutagenesis and bisulfite sequencing
Oligo name	Orientation	Sequence (5’ à 3’)	Purpose
Tex13_RT	Forward	GGACTGAGACACAACTGG	RT-PCR
	Reverse	GCTGTGACCCCTATGGA	RT-PCR
Nr5a_RT	Forward	GCTACCACTACGGGCTGC	RT-PCR
	Reverse	CCTGGTCCTCCTCTGGCT	RT-PCR
Cpvl_RT	Forward	CGAGGATGATGTAGCCCA	RT-PCR
	Reverse	GCTTCACCGACTTCACTG	RT-PCR
Fancd2os_RT	Forward	GCATAAACCACCAGTCCAGGC	RT-PCR
	Reverse	GCTTCCTCACCACCCCTT	RT-PCR
1700061G19Rik_RT	Forward	CGACTTGATCATGAGCGC	RT-PCR
	Reverse	GCTTTGAACGATGGCTGC	RT-PCR
Triml1_RT	Forward	GCTGTGACTGAAGAGGAC	RT-PCR
	Reverse	GGTAGACTCAATCCGCCC	RT-PCR
Sp1_RT	Forward	GGAGGCCAGGGAGGAAGA	RT-PCR
	Reverse	CGTCATGTTGCTACCCCC	RT-PCR
Dmrt1_RT	Forward	GCAAGCCCTCTACCCCGA	RT-PCR
	Reverse	GCTGCTGGAGAGGGAGAC	RT-PCR
Stra8_RT	Forward	GCAACCAACCCAGTGATG	RT-PCR
	Reverse	CGTCAAAGGTCTCCAGGC	RT-PCR
Dmrt1_pm	Forward	CGTGGTACCAGCCAGGAATACACCA	Reporter
	Reverse	CCTCTCGAGACCTAGCCCAGGACTT	Reporter
Stra8_pm	Forward	CGTGAGCTCAAGGCCCGGGACCACC	Reporter
	Reverse	CCTCTCGAGAGAGTCAGTCACTCAC	Reporter
Triml1_pm	Forward	CGTGGTACCCTTCCTATGATGACAT	Reporter
	Reverse	CCTCTCGAGCTGTGTTGTTATTACA	Reporter
1700061G19Rik_pm	Forward	CGTGGTACCATAAATGTGGGCTCCG	Reporter
	Reverse	CCTAGATCTACCTGAGAGGCTGGGG	Reporter
Tex13_pm	Forward	CGTCTCGAGAACAGAGACTTGATGG	Reporter
	Reverse	CCTAAGCTTCGACAGGAACACAAGA	Reporter
Tex13_pmF-720	Forward	CGTCTCGAGACGAGAATGGCCAGTG	Reporter
Tex13_pmF-402	Forward	CGTCTCGAGAGGTACTGCCAGAAAA	Reporter
Tex13_pmF-200	Forward	CGTCTCGAGATGCTTTTTTTTCTGG	Reporter
Tex13_pmF-111	Forward	CGTCTCGAGACAGTCCAAGAGTAAACCT	Reporter
Tex13_pmF-65	Forward	CGTCTCGAGATTGGCCTTCGCGCGT	Reporter
Tex13_pmF-82	Forward	CGTCTCGAGAGAGACTTCCGATGAG	Reporter
Tex13_pmF-95	Forward	CGTCTCGAGACTCGCGAGACTTTGAG	Reporter
Tex13_pmR0	Reverse	CCTAAGCTTCCTGCCTCTCACCCAA	Reporter
Tex13_pm-83R	Reverse	CCTAAGCTTCAAAGTCTCGCGAGTCT	Reporter
Tex13_pmu-82F	Forward	GAGACTTCCGATGAGACTTGG	Reporter (mutation)
Tex13_pmu-111/-82F	Forward	CGTCTCGAGACAGTCCAAGAGTAAACGAGACTTCCGATGA	Reporter (mutation)
	Reverse	TCATCGGAAGTCTCGTTTACTCTTGGACTGTCTCGAGACG	Reporter (mutation)
Tex13_pmu-111	Forward	CGTCTCGAGACAGTCCAA	Reporter (mutation)
Tex13 CDS	Forward	TTCGAATTCATGAATTGCGAGGATGTCACCACCGGGTTC	Cloning
	Reverse	TTCGAATTCGGGACGATTTCTGTTAAGAGG	Cloning
Tex13 bisulfite	Forward	GTTGGAGTTTGAGTTTTGGAATATT	Bisulfite sequencing
	Reverse	CTACCTCTCACCCAAAAAAACAA	Bisulfite sequencing
