# Supplementary material for: Identification and Characterization of Germ Cell Genes Expressed in the F9 Testicular Teratoma Stem Cell Line
Source: PLoS One. 2014 Aug 25;9(8):e103837. doi: 10.1371/journal.pone.0103837 (PMC4143169; doi:10.1371/journal.pone.0103837)
Supplement: Table S2 — Summary of gene list in Spg-F9. (XLSX) [file pone.0103837.s003.xlsx]

## Sheet: Spg-F9 (487)
Supplementary Table S2. Summary of gene list in Spg-F9
Gene ID	Gene symbol	Gene name	Gene ontology
76976	Arxes2	adipocyte-related X-chromosome expressed sequence 2	-
56068	Ammecr1	Alport syndrome, mental retardation, midface hypoplasia and elliptocytosis chromosomal region gene 1	-
99696	Ankrd50	ankyrin repeat domain 50	-
67416	Armcx2	armadillo repeat containing, X-linked 2	-
71703	Armcx3	armadillo repeat containing, X-linked 3	-
278097	Armcx6	armadillo repeat containing, X-linked 6	-
239985	Arid1b	AT rich interactive domain 1B (SWI-like)	-
319974	Auts2	autism susceptibility candidate 2	-
70237	Bhlhb9	basic helix-loop-helix domain containing, class B9	-
17470	Cd200	CD200 antigen	-
226527	BC026585	cDNA sequence BC026585	-
380912	Zfp395	zinc finger protein 395	regulation of transcription from RNA polymerase II promoter
194404	Mical3	microtubule associated monooxygenase, calponin and LIM domain containing 3	oxidoreductase activity
207792	BC034090	cDNA sequence BC034090	-
319876	Cobll1	Cobl-like 1	-
54648	Ccdc120	coiled-coil domain containing 120	-
234577	Cpne2	copine II	-
13007	Csrp1	cysteine and glycine-rich protein 1	-
239133	Dleu7	deleted in lymphocytic leukemia, 7	-
216164	Dos	downstream of Stk11	-
69683	Emc10	ER membrane protein complex subunit 10	-
85308	Emc9	ER membrane protein complex subunit 9	-
245350	AA414768	expressed sequence AA414768	-
244650	Phlpp2	PH domain and leucine rich repeat protein phosphatase 2	protein dephosphorylation
385493	AU015836	expressed sequence AU015836	-
207375	Fam120c	family with sequence similarity 120, member C	-
214469	Fam168b	family with sequence similarity 168, member B	-
106014	Fam19a5	family with sequence similarity 19, member A5	-
68659	Fam198b	family with sequence similarity 198, member B	-
225020	Fez2	fasciculation and elongation protein zeta 2 (zygin II)	-
30840	Fbxl6	F-box and leucine-rich repeat protein 6	-
52857	Gramd1a	GRAM domain containing 1A	-
381157	Greb1l	growth regulation by estrogen in breast cancer-like	-
67454	Ikbip	IKBKB interacting protein	-
78908	Igsf3	immunoglobulin superfamily, member 3	-
140559	Igsf8	immunoglobulin superfamily, member 8	-
319622	Itpripl2	inositol 1,4,5-triphosphate receptor interacting protein-like 2	-
66307	Isoc1	isochorismatase domain containing 1	-
68304	Kdelc2	KDEL (Lys-Asp-Glu-Leu) containing 2	-
16206	Lrig1	leucine-rich repeats and immunoglobulin-like domains 1	-
108927	Lhfp	lipoma HMGIC fusion partner	-
280411	Lix1l	Lix1-like	-
380840	Lyrm4	LYR motif containing 4	-
52065	Mfhas1	malignant fibrous histiocytoma amplified sequence 1	-
17763	Mtcp1	mature T cell proliferation 1	-
66607	Ms4a4d	membrane-spanning 4-domains, subfamily A, member 4D	-
67468	Mmd	monocyte to macrophage differentiation-associated	-
68481	Mpzl1	myelin protein zero-like 1	-
100042480	Nhsl2	NHS-like 2	-
54561	Nap1l3	nucleosome assembly protein 1-like 3	-
58242	Nudt11	nudix (nucleoside diphosphate linked moiety X)-type motif 11	-
102644	Oaf	OAF homolog (Drosophila)	-
59038	Pxmp4	peroxisomal membrane protein 4	-
102693	Phldb1	pleckstrin homology-like domain, family B, member 1	-
208177	Phldb2	pleckstrin homology-like domain, family B, member 2	-
72844	Kctd17	potassium channel tetramerisation domain containing 17	-
328186	Gm10336	predicted gene 10336	-
384864	Gm1943	predicted gene 1943	-
100043126	Gm4245	predicted gene 4245	-
100039175	Gm9780	predicted gene 9780	-
239719	Mkl2	MKL/myocardin-like 2	positive regulation of transcription, DNA-templated
227545	Proser2	proline and serine rich 2	-
268567	Tmem229b	Transmembrane protein 229B	-
13476	Reep5	receptor accessory protein 5	-
68347	0610011F06Rik	RIKEN cDNA 0610011F06 gene	-
74177	2310007O11Rik	RIKEN cDNA 2310007O11 gene	-
72190	2510009E07Rik	RIKEN cDNA 2510009E07 gene	-
72697	2810043O03Rik	RIKEN cDNA 2810043O03 gene	-
71653	4930506M07Rik	RIKEN cDNA 4930506M07 gene	-
217684	4933426M11Rik	RIKEN cDNA 4933426M11 gene	-
320191	Hook3	hook homolog 3 (Drosophila)	neuronal stem cell maintenance
382231	8030474K03Rik	RIKEN cDNA 8030474K03 gene	-
67028	2610002M06Rik	RIKEN cDNA 2610002M06 gene	-
77469	C030034E14Rik	RIKEN cDNA C030034E14 gene	-
30910	C230037E05Rik	RIKEN cDNA C230037E05 gene	-
403348	D130084N16Rik	RIKEN cDNA D130084N16 gene	-
96893	D530037H12Rik	RIKEN cDNA D530037H12 gene	-
14365	Fzd3	frizzled homolog 3 (Drosophila)	neuron migration
12014	Bach2	BTB and CNC homology 2	regulation of transcription, DNA-templated
20392	Sgce	sarcoglycan, epsilon	-
70354	Secisbp2l	SECIS binding protein 2-like	-
214791	Sertad4	SERTA domain containing 4	-
100503846	Gm19924	predicted gene, 19924	-
106522	Pkdcc	protein kinase domain containing, cytoplasmic	protein phosphorylation
259302	Srgap3	SLIT-ROBO Rho GTPase activating protein 3	-
68859	Smim1	small integral membrane protein 1	-
276829	Smtnl2	smoothelin-like 2	-
58207	Slc43a3	solute carrier family 43, member 3	-
270624	Spin4	spindlin family, member 4	-
223918	Spryd3	SPRY domain containing 3	-
66641	AI450236	suppressor of IKBKE 1	-
83555	Tex13	testis expressed gene 13	-
70423	Tspan15	tetraspanin 15	-
109246	Tspan9	tetraspanin 9	-
240832	Tor1aip2	torsin A interacting protein 2	-
30933	Tor2a	torsin family 2, member A	-
106795	Tcf19	transcription factor 19	-
69852	Tcf23	transcription factor 23	-
114606	Tle6	transducin-like enhancer of split 6, homolog of Drosophila E(spl)	-
68875	Tmcc2	transmembrane and coiled-coil domains 2	-
69660	Tmbim1	transmembrane BAX inhibitor motif containing 1	-
209497	Tmem164	transmembrane protein 164	-
552906	LOC552906	uncharacterized LOC552906	-
331563	C130006E23	uncharacterized protein C130006E23	-
230761	Zfp362	zinc finger protein 362	-
170753	Zfp704	zinc finger protein 704	-
112405	Egln1	EGL nine homolog 1 (C. elegans)	cardiac muscle tissue morphogenesis
78752	Csgalnact2	chondroitin sulfate N-acetylgalactosaminyltransferase 2	acetylgalactosaminyltransferase activity
57342	Parva	parvin, alpha	actin cytoskeleton organization
83767	Wasf1	WAS protein family, member 1	actin cytoskeleton organization
101314	Brk1	BRICK1, SCAR/WAVE actin-nucleating complex subunit	actin cytoskeleton organization
217866	Cdc42bpb	CDC42 binding protein kinase beta	actin cytoskeleton organization
54324	Arhgef5	Rho guanine nucleotide exchange factor (GEF) 5	actin cytoskeleton organization
208431	Shroom4	shroom family member 4	actin filament organization
54004	Diap2	diaphanous homolog 2 (Drosophila)	actin filament polymerization
215280	Wipf1	WAS/WASL interacting protein family, member 1	actin filament-based movement
17873	Gadd45b	growth arrest and DNA-damage-inducible 45 beta	activation of MAPKKK activity
21813	Tgfbr2	transforming growth factor, beta receptor II	activation of protein kinase activity
171210	Acot2	acyl-CoA thioesterase 2	acyl-CoA metabolic process
23959	Nt5e	5' nucleotidase, ecto	adenosine biosynthetic process
13805	Eng	endoglin	angiogenesis
18186	Nrp1	neuropilin 1	angiogenesis
12826	Col4a1	collagen, type IV, alpha 1	angiogenesis
22344	Vezf1	vascular endothelial zinc finger 1	angiogenesis
13846	Ephb4	Eph receptor B4	angiogenesis
53619	Blcap	bladder cancer associated protein homolog (human)	apoptotic process
12369	Casp7	caspase 7	apoptotic process
70676	Gulp1	GULP, engulfment adaptor PTB domain containing 1	apoptotic process
194655	Klf11	Kruppel-like factor 11	apoptotic process
12366	Casp2	caspase 2	apoptotic process
17872	Ppp1r15a	protein phosphatase 1, regulatory (inhibitor) subunit 15A	apoptotic process
14373	G0s2	G0/G1 switch gene 2	apoptotic process
14773	Grk5	G protein-coupled receptor kinase 5	apoptotic process
13036	Ctsh	cathepsin H	apoptotic process
14467	Gbas	glioblastoma amplified sequence	ATP biosynthetic process
27410	Abca3	ATP-binding cassette, sub-family A (ABC1), member 3	ATPase activity
230126	Shb	src homology 2 domain-containing transforming protein B	B cell proliferation
77578	Bcl9	B cell CLL/lymphoma 9	beta-catenin binding
21814	Tgfbr3	transforming growth factor, beta receptor III	blastocyst development
68510	Ints1	integrator complex subunit 1	blastocyst growth
76137	Mcur1	mitochondrial calcium uniporter regulator 1	calcium ion import
16440	Itpr3	inositol 1,4,5-triphosphate receptor 3	calcium ion transmembrane transport
12293	Cacna2d1	calcium channel, voltage-dependent, alpha2/delta subunit 1	calcium ion transmembrane transport
116873	Stim2	stromal interaction molecule 2	calcium ion transmembrane transport
18751	Prkcb	protein kinase C, beta	calcium ion transport
20195	S100a11	S100 calcium binding protein A11 (calgizzarin)	calcium-dependent protein binding
11515	Adcy9	adenylate cyclase 9	cAMP biosynthetic process
18767	Pkia	protein kinase inhibitor, alpha	cAMP-dependent protein kinase inhibitor activity
56375	B4galt4	UDP-Gal:betaGlcNAc beta 1,4-galactosyltransferase, polypeptide 4	carbohydrate metabolic process
140484	Pofut1	protein O-fucosyltransferase 1	carbohydrate metabolic process
23966	Odz4	teneurin transmembrane protein 4	cardiac muscle cell proliferation
74166	Tmem38a	transmembrane protein 38A	cation channel activity
105722	Ano6	anoctamin 6	cation transport
12509	Cd59a	CD59a antigen	cell activation
20320	Nptn	neuroplastin	cell adhesion
17886	Myh9	myosin, heavy polypeptide 9, non-muscle	cell adhesion
99151	Cercam	cerebral endothelial cell adhesion molecule	cell adhesion
12578	Cdkn2a	cyclin-dependent kinase inhibitor 2A	cell cycle arrest
12683	Cidea	cell death-inducing DNA fragmentation factor, alpha subunit-like effector A	cell death
14219	Ctgf	connective tissue growth factor	cell differentiation
13641	Efnb1	ephrin B1	cell differentiation
13132	Dab2	disabled 2, mitogen-responsive phosphoprotein	cell differentiation
76044	Ncapg2	non-SMC condensin II complex, subunit G2	cell division
18712	Pim1	proviral integration site 1	cell proliferation
216190	Appl2	adaptor protein, phosphotyrosine interaction, PH domain and leucine zipper containing 2	cell proliferation
80289	Lysmd3	LysM, putative peptidoglycan-binding, domain containing 3	cell wall macromolecule catabolic process
12817	Col13a1	collagen, type XIII, alpha 1	cell-cell junction
319710	Frmd6	FERM domain containing 6	cellular protein localization
19325	Rab10	RAB10, member RAS oncogene family	cellular response to insulin stimulus
16367	Irs1	insulin receptor substrate 1	cellular response to insulin stimulus
213990	Agap3	ArfGAP with GTPase domain, ankyrin repeat and PH domain 3	cellular response to reactive oxygen species
12728	Clcn5	chloride channel 5	chloride transmembrane transport
209011	Sirt7	sirtuin 7	chromatin modification
494448	Cbx6	chromobox 6	chromatin modification
237222	Ofd1	oral-facial-digital syndrome 1 gene homolog (human)	cilium morphogenesis
214459	Fnbp1l	formin binding protein 1-like	clathrin-mediated endocytosis
56464	Ctsf	cathepsin F	cysteine-type peptidase activity
16451	Jak1	Janus kinase 1	cytokine-mediated signaling pathway
56364	Zmym3	zinc finger, MYM-type 3	cytoskeleton organization
27059	Sh3d19	SH3 domain protein D19	cytoskeleton organization
226251	Ablim1	actin-binding LIM protein 1	cytoskeleton organization
20897	Stra6	stimulated by retinoic acid gene 6	developmental growth
224008	Spidr	scaffolding protein involved i DNA repair	DNA repair
72960	Top1mt	DNA topoisomerase 1, mitochondrial	DNA replication
21969	Top1	topoisomerase (DNA) I	DNA topological change
18973	Pole	polymerase (DNA directed), epsilon	DNA-dependent DNA replication
20184	Uimc1	ubiquitin interaction motif containing 1	double-strand break repair
68897	Disp1	dispatched homolog 1 (Drosophila)	embryonic pattern specification
58809	Rnase4	ribonuclease, RNase A family 4	endonuclease activity
20319	Sfrp2	secreted frizzled-related protein 2	endopeptidase activator activity
53614	Reck	reversion-inducing-cysteine-rich protein with kazal motifs	endopeptidase inhibitor activity
109168	Atl3	atlastin GTPase 3	endoplasmic reticulum organization
74718	Snx16	sorting nexin 16	endosome to lysosome transport
53611	Vti1a	vesicle transport through interaction with t-SNAREs 1A	ER to Golgi vesicle-mediated transport
104771	Jkamp	JNK1/MAPK8-associated membrane protein	ER-associated ubiquitin-dependent protein catabolic process
71461	Ptk7	PTK7 protein tyrosine kinase 7	establishment of planar polarity
211446	Exoc3	exocyst complex component 3	exocytosis
24127	Xrn1	5'-3' exoribonuclease 1	exonuclease activity
320078	Olfml2b	olfactomedin-like 2B	extracellular matrix organization
241226	Itga8	integrin alpha 8	extracellular matrix organization
229595	Adamtsl4	ADAMTS-like 4	extracellular matrix organization
26569	Slc27a4	solute carrier family 27 (fatty acid transporter), member 4	fatty acid metabolic process
235674	Acaa1b	acetyl-Coenzyme A acyltransferase 1B	fatty acid metabolic process
26568	Slc27a3	solute carrier family 27 (fatty acid transporter), member 3	fatty-acyl-CoA synthase activity
14733	Gpc1	glypican 1	fibroblast growth factor binding
218294	Cdc14b	CDC14 cell division cycle 14B	G2 DNA damage checkpoint
213988	Tnrc6b	trinucleotide repeat containing 6b	gene silencing by RNA
12894	Cpt1a	carnitine palmitoyltransferase 1a, liver	glucose metabolic process
110078	Pygb	brain glycogen phosphorylase	glycogen catabolic process
75985	Rab30	RAB30, member RAS oncogene family	Golgi organization
98733	Obsl1	obscurin-like 1	Golgi organization
18760	Prkd1	protein kinase D1	Golgi vesicle transport
78560	Gpr124	G protein-coupled receptor 124	G-protein coupled receptor activity
245607	Gprasp2	G protein-coupled receptor associated sorting protein 2	G-protein coupled receptor binding
14675	Gna14	guanine nucleotide binding protein, alpha 14	G-protein coupled receptor signaling pathway
14682	Gnaq	guanine nucleotide binding protein, alpha q polypeptide	G-protein coupled receptor signaling pathway
14672	Gna11	guanine nucleotide binding protein, alpha 11	G-protein coupled receptor signaling pathway
14600	Ghr	growth hormone receptor	growth hormone receptor activity
68939	Rasl11b	RAS-like, family 11, member B	GTP catabolic process
347722	Agap1	ArfGAP with GTPase domain, ankyrin repeat and PH domain 1	GTP catabolic process
73910	Arhgap18	Rho GTPase activating protein 18	GTPase activator activity
228998	Arfgap1	ADP-ribosylation factor GTPase activating protein 1	GTPase activator activity
71709	Syde1	synapse defective 1, Rho GTPase, homolog 1 (C. elegans	GTPase activator activity
15185	Hdac6	histone deacetylase 6	histone deacetylation
78783	Brpf1	bromodomain and PHD finger containing, 1	histone H3 acetylation
231051	Mll3	lysine (K)-specific methyltransferase 2C	histone H3-K4 methylation
17692	Msl3	male-specific lethal 3 homolog (Drosophila)	histone H4-K16 acetylation
20492	Slbp	stem-loop binding protein	histone mRNA 3'-end processing
20287	Sct	secretin	hormone activity
224860	Plcl2	phospholipase C-like 2	intracellular signal transduction
235315	Rnf214	ring finger protein 214	ion binding
14168	Fgf13	fibroblast growth factor 13	ion channel binding
20536	Slc4a3	solute carrier family 4 (anion exchanger), member 3	ion transmembrane transport
67075	Magt1	magnesium transporter 1	ion transmembrane transport
71393	Kctd6	potassium channel tetramerisation domain containing 6	ion transport
53945	Slc40a1	solute carrier family 40 (iron-regulated transporter), member 1	iron ion transmembrane transport
16452	Jak2	Janus kinase 2	JAK-STAT cascade
68262	Agpat4	1-acylglycerol-3-phosphate O-acyltransferase 4 (lysophosphatidic acid acyltransferase, delta)	lipid metabolic process
16832	Ldhb	lactate dehydrogenase B	L-lactate dehydrogenase activity
19317	Qk	quaking	long-chain fatty acid biosynthetic process
17158	Man2a1	mannosidase 2, alpha 1	mannosidase activity
20899	Stra8	stimulated by retinoic acid gene 8	meiosis
69020	Zfp707	zinc finger protein 707	metal ion binding
69876	Thap3	THAP domain containing, apoptosis associated protein 3	metal ion binding
67702	Rnf149	ring finger protein 149	metal ion binding
209018	Vps8	vacuolar protein sorting 8 homolog (S. cerevisiae)	metal ion binding
195018	Zzef1	zinc finger, ZZ-type with EF hand domain 1	metal ion binding
55992	Trim3	tripartite motif-containing 3	metal ion binding
12338	Capn6	calpain 6	microtubule bundle formation
215690	Nav1	neuron navigator 1	microtubule bundle formation
245877	Mtap7d1	MAP7 domain containing 1	microtubule cytoskeleton organization
68514	Efha1	mitochondrial calcium uptake 2	mitochondrial calcium ion transport
22228	Ucp2	uncoupling protein 2 (mitochondrial, proton carrier)	mitochondrial transport
70579	Zc3h11a	zinc finger CCCH type containing 11A	mRNA transport
54563	Nup210	nucleoporin 210	mRNA transport
18616	Peg3	paternally expressed 3	multicellular organism growth
54383	Phc2	polyhomeotic-like 2 (Drosophila)	multicellular organismal development
56096	Plac1	placental specific protein 1	multicellular organismal development
67448	Plxdc2	plexin domain containing 2	multicellular organismal development
226255	Atrnl1	attractin like 1	multicellular organismal development
26564	Ror2	receptor tyrosine kinase-like orphan receptor 2	multicellular organismal development
83675	Bicc1	bicaudal C homolog 1 (Drosophila)	multicellular organismal development
15571	Elavl3	ELAV (embryonic lethal, abnormal vision, Drosophila)-like 3 (Hu antigen C)	multicellular organismal development
16795	Large	like-glycosyltransferase	muscle cell cellular homeostasis
673094	Cd99	CD99 antigen	myeloid dendritic cell activation
15354	Hmgb3	high mobility group box 3	negative regulation of B cell differentiation
16777	Lamb1-1	laminin B1	negative regulation of cell adhesion
68539	Tmem109	transmembrane protein 109	negative regulation of cell death
13663	Ei24	etoposide induced 2.4 mRNA	negative regulation of cell growth
20377	Sfrp1	secreted frizzled-related protein 1	negative regulation of cell growth
107351	Kank1	KN motif and ankyrin repeat domains 1	negative regulation of cell migration
268980	Strn	striatin, calmodulin binding protein	negative regulation of cell proliferation
19124	Procr	protein C receptor, endothelial	negative regulation of coagulation
240514	Ccdc85b	coiled-coil domain containing 85B	negative regulation of fat cell differentiation
67122	Nrarp	Notch-regulated ankyrin repeat protein	negative regulation of Notch signaling pathway
98170	Tmem132a	transmembrane protein 132A	negative regulation of programmed cell death
20893	Bhlhe40	basic helix-loop-helix family, member e40	negative regulation of transcription, DNA-templated
14797	Aes	amino-terminal enhancer of split	negative regulation of transcription, DNA-templated
79221	Hdac9	histone deacetylase 9	negative regulation of transcription, DNA-templated
83925	Trps1	trichorhinophalangeal syndrome I (human)	negative regulation of transcription, DNA-templated
11910	Atf3	activating transcription factor 3	negative regulation of transcription, DNA-templated
14585	Gfra1	glial cell line derived neurotrophic factor family receptor alpha 1	nervous system development
231871	Daglb	diacylglycerol lipase, beta	neurogenesis
19266	Ptprd	protein tyrosine phosphatase, receptor type, D	neuron differentiation
93761	Smarca1	SWI/SNF related, matrix associated, actin dependent regulator of chromatin, subfamily a, member 1	neuron differentiation
224617	Tbc1d24	TBC1 domain family, member 24	neuron projection development
209416	Gpkow	G patch domain and KOW motifs	nucleic acid binding
52163	Camk1	calcium/calmodulin-dependent protein kinase I	nucleocytoplasmic transport
14958	H1f0	H1 histone family, member 0	nucleosome assembly
16905	Lmna	lamin A	nucleus organization
18595	Pdgfra	platelet derived growth factor receptor, alpha polypeptide	organ morphogenesis
19228	Pth1r	parathyroid hormone 1 receptor	osteoblast development
26432	Plod2	procollagen lysine, 2-oxoglutarate 5-dioxygenase 2	oxidation-reduction process
18984	Por	P450 (cytochrome) oxidoreductase	oxidation-reduction process
67305	Gpx7	glutathione peroxidase 7	oxidation-reduction process
56050	Cyp39a1	cytochrome P450, family 39, subfamily a, polypeptide 1	oxidation-reduction process
18484	Pam	peptidylglycine alpha-amidating monooxygenase	oxidation-reduction process
67460	Decr1	2,4-dienoyl CoA reductase 1, mitochondrial	oxidation-reduction process
15446	Hpgd	hydroxyprostaglandin dehydrogenase 15 (NAD)	oxidation-reduction process
65972	Ifi30	interferon gamma inducible protein 30	oxidation-reduction process
76267	Fads1	fatty acid desaturase 1	oxidation-reduction process
110208	Pgd	phosphogluconate dehydrogenase	oxidation-reduction process
69590	Gpx8	glutathione peroxidase 8 (putative)	oxidation-reduction process
58911	Sumf1	sulfatase modifying factor 1	oxidation-reduction process
26462	Txnrd2	thioredoxin reductase 2	oxidation-reduction process
104776	Aldh6a1	aldehyde dehydrogenase family 6, subfamily A1	oxidation-reduction process
72535	Aldh1b1	aldehyde dehydrogenase 1 family, member B1	oxidation-reduction process
70546	Zdhhc2	zinc finger, DHHC domain containing 2	palmitoyltransferase activity
140792	Colec12	collectin sub-family member 12	pattern recognition receptor signaling pathway
100198	H6pd	hexose-6-phosphate dehydrogenase (glucose 1-dehydrogenase)	pentose-phosphate shunt
18542	Pcolce	procollagen C-endopeptidase enhancer protein	peptidase activator activity
13809	Enpep	glutamyl aminopeptidase	peptidase activity
14980	H2-L	histocompatibility 2, D region locus L	peptide antigen binding
18451	P4ha1	procollagen-proline, 2-oxoglutarate 4-dioxygenase (proline 4-hydroxylase), alpha 1 polypeptide	peptidyl-proline hydroxylation to 4-hydroxy-L-proline
14227	Fkbp2	FK506 binding protein 2	peptidyl-proline modification
18596	Pdgfrb	platelet derived growth factor receptor, beta polypeptide	peptidyl-tyrosine phosphorylation
69274	Ctdspl	CTD (carboxy-terminal domain, RNA polymerase II, polypeptide A) small phosphatase-like	phosphatase activity
76429	Lhpp	phospholysine phosphohistidine inorganic pyrophosphate phosphatase	phosphate-containing compound metabolic process
83490	Pik3ap1	phosphoinositide-3-kinase adaptor protein 1	phosphatidylinositol 3-kinase regulatory subunit binding
18720	Pip5k1a	phosphatidylinositol-4-phosphate 5-kinase, type 1 alpha	phosphatidylinositol phosphorylation
27403	Abca7	ATP-binding cassette, sub-family A (ABC1), member 7	phospholipid transporter activity
67603	Dusp6	dual specificity phosphatase 6	phosphoprotein phosphatase activity
18679	Phka1	phosphorylase kinase alpha 1	phosphorylase kinase activity
20598	Smpd2	sphingomyelin phosphodiesterase 2, neutral	positive regulation of apoptotic process
333088	Kcp	kielin/chordin-like protein	positive regulation of BMP signaling pathway
16007	Cyr61	cysteine rich protein 61	positive regulation of cell differentiation
13010	Cst3	cystatin C	positive regulation of cell proliferation
72007	Fndc3b	fibronectin type III domain containing 3B	positive regulation of fat cell differentiation
16423	Cd47	CD47 antigen (Rh-related antigen, integrin-associated signal transducer)	positive regulation of inflammatory response
68041	Mid1ip1	Mid1 interacting protein 1 (gastrulation specific G12-like (zebrafish))	positive regulation of ligase activity
66208	Nenf	neuron derived neurotrophic factor	positive regulation of MAPK cascade
57810	Cdon	cell adhesion molecule-related/down-regulated by oncogenes	positive regulation of MAPK cascade
381629	Atraid	all-trans retinoic acid induced differentiation factor	positive regulation of osteoblast differentiation
17304	Mfge8	milk fat globule-EGF factor 8 protein	positive regulation of phagocytosis
215748	Cnksr3	Cnksr family member 3	positive regulation of sodium ion transport
18028	Nfib	nuclear factor I/B	positive regulation of transcription, DNA-templated
13591	Ebf1	early B cell factor 1	positive regulation of transcription, DNA-templated
18024	Nfe2l2	nuclear factor, erythroid derived 2, like 2	positive regulation of transcription, DNA-templated
16656	Hivep3	human immunodeficiency virus type I enhancer binding protein 3	positive regulation of transcription, DNA-templated
208647	Creb3l2	cAMP responsive element binding protein 3-like 2	positive regulation of transcription, DNA-templated
52468	Ctdsp2	CTD (carboxy-terminal domain, RNA polymerase II, polypeptide A) small phosphatase 2	protein dephosphorylation
19090	Prkdc	protein kinase, DNA activated, catalytic polypeptide	protein destabilization
74256	Cyld	cylindromatosis (turban tumor syndrome)	protein deubiquitination
21929	Tnfaip3	tumor necrosis factor, alpha-induced protein 3	protein deubiquitination
228836	Dlgap4	discs, large homolog-associated protein 4 (Drosophila)	protein domain specific binding
68559	Pdrg1	p53 and DNA damage regulated 1	protein folding
241638	Lzts3	leucine zipper, putative tumor suppressor family member 3	protein homooligomerization
67675	Cuta	cutA divalent cation tolerance homolog (E. coli)	protein homooligomerization
13848	Ephb6	Eph receptor B6	protein kinase activity
26407	Map3k4	mitogen-activated protein kinase kinase kinase 4	protein kinase activity
27206	Nrk	Nik related kinase	protein kinase activity
17118	Marcks	myristoylated alanine rich protein kinase C substrate	protein kinase C binding
20971	Sdc4	syndecan 4	protein kinase C binding
53325	Banp	BTG3 associated nuclear protein	protein localization to nucleus
14423	Galnt1	UDP-N-acetyl-alpha-D-galactosamine:polypeptide N-acetylgalactosaminyltransferase 1	protein O-linked glycosylation
17164	Mapkapk2	MAP kinase-activated protein kinase 2	protein phosphorylation
213452	Dstyk	dual serine/threonine and tyrosine protein kinase	protein phosphorylation
77976	Nuak1	NUAK family, SNF1-like kinase, 1	protein phosphorylation
105785	Kdelr3	KDEL (Lys-Asp-Glu-Leu) endoplasmic reticulum protein retention receptor 3	protein retention in ER lumen
68137	Kdelr1	KDEL (Lys-Asp-Glu-Leu) endoplasmic reticulum protein retention receptor 1	protein retention in ER lumen
242083	Ppm1l	protein phosphatase 1 (formerly 2C)-like	protein serine/threonine phosphatase activity
194309	Vps37d	vacuolar protein sorting 37D (yeast)	protein transport
108012	Ap1s2	adaptor-related protein complex 1, sigma 2 subunit	protein transporter activity
105193	Nhlrc1	NHL repeat containing 1	protein ubiquitination
101401	Adamts9	a disintegrin-like and metallopeptidase (reprolysin type) with thrombospondin type 1 motif, 9	proteolysis
19141	Lgmn	legumain	proteolysis
76108	Rap2a	RAS related protein 2a	Rap protein signal transduction
18611	Pea15a	phosphoprotein enriched in astrocytes 15A	regulation of apoptotic process
15894	Icam1	intercellular adhesion molecule 1	regulation of cell adhesion
23882	Gadd45g	growth arrest and DNA-damage-inducible 45 gamma	regulation of cell cycle
22402	Wisp1	WNT1 inducible signaling pathway protein 1	regulation of cell growth
69710	Arap1	ArfGAP with RhoGAP domain, ankyrin repeat and PH domain 1	regulation of cell shape
77057	Ston1	stonin 1	regulation of endocytosis
98878	Ehd4	EH-domain containing 4	regulation of endocytosis
14734	Gpc3	glypican 3	regulation of growth
20663	Sos2	son of sevenless homolog 2 (Drosophila)	regulation of GTPase activity
209683	Ttc28	tetratricopeptide repeat domain 28	regulation of mitotic cell cycle
67117	Dynlt3	dynein light chain Tctex-type 3	regulation of mitotic cell cycle
20851	Stat5b	signal transducer and activator of transcription 5B	regulation of multicellular organism growth
21955	Tnnt1	troponin T1, skeletal, slow	regulation of muscle contraction
18799	Plcd1	phospholipase C, delta 1	regulation of phospholipase C activity
68458	Ppp1r14a	protein phosphatase 1, regulatory (inhibitor) subunit 14A	regulation of phosphorylation
78757	Rictor	RPTOR independent companion of MTOR, complex 2	regulation of protein kinase B signaling
245638	Tbc1d8b	TBC1 domain family, member 8B	regulation of Rab GTPase activity
74055	Plce1	phospholipase C, epsilon 1	regulation of Ras protein signal transduction
17207	Mcf2l	mcf.2 transforming sequence-like	regulation of Rho GTPase activity
171170	Mbnl3	muscleblind-like 3 (Drosophila)	regulation of RNA splicing
105559	Mbnl2	muscleblind-like 2	regulation of RNA splicing
21847	Klf10	Kruppel-like factor 10	regulation of transcription, DNA-templated
97064	Wwtr1	WW domain containing transcription regulator 1	regulation of transcription, DNA-templated
23849	Klf6	Kruppel-like factor 6	regulation of transcription, DNA-templated
26423	Nr5a1	nuclear receptor subfamily 5, group A, member 1	regulation of transcription, DNA-templated
22160	Twist1	twist basic helix-loop-helix transcription factor 1	regulation of transcription, DNA-templated
18515	Pbx2	pre B cell leukemia homeobox 2	regulation of transcription, DNA-templated
17133	Maff	v-maf musculoaponeurotic fibrosarcoma oncogene family, protein F (avian)	regulation of transcription, DNA-templated
58805	Mlxipl	MLX interacting protein-like	regulation of transcription, DNA-templated
93691	Klf7	Kruppel-like factor 7 (ubiquitous)	regulation of transcription, DNA-templated
60611	Foxj2	forkhead box J2	regulation of transcription, DNA-templated
14605	Tsc22d3	TSC22 domain family, member 3	regulation of transcription, DNA-templated
16911	Lmo4	LIM domain only 4	regulation of transcription, DNA-templated
14815	Nr3c1	nuclear receptor subfamily 3, group C, member 1	regulation of transcription, DNA-templated
13714	Elk4	ELK4, member of ETS oncogene family	regulation of transcription, DNA-templated
12609	Cebpd	CCAAT/enhancer binding protein (C/EBP), delta	regulation of transcription, DNA-templated
67057	Yaf2	YY1 associated factor 2	regulation of transcription, DNA-templated
22771	Zic1	zinc finger protein of the cerebellum 1	regulation of transcription, DNA-templated
50796	Dmrt1	doublesex and mab-3 related transcription factor 1	regulation of transcription, DNA-templated
21416	Tcf7l2	transcription factor 7 like 2, T cell specific, HMG box	regulation of transcription, DNA-templated
18514	Pbx1	pre B cell leukemia homeobox 1	regulation of transcription, DNA-templated
59024	Med12	mediator complex subunit 12	regulation of transcription, DNA-templated
110796	Tshz1	teashirt zinc finger family member 1	regulation of transcription, DNA-templated
20475	Six5	sine oculis-related homeobox 5	regulation of transcription, DNA-templated
107771	Bmyc	brain expressed myelocytomatosis oncogene	regulation of transcription, DNA-templated
66970	Ssbp2	single-stranded DNA binding protein 2	regulation of transcription, DNA-templated
226075	Glis3	GLIS family zinc finger 3	regulation of transcription, DNA-templated
217082	Hlf	hepatic leukemia factor	regulation of transcription, DNA-templated
20675	Sox3	SRY (sex determining region Y)-box 3	regulation of transcription, DNA-templated
243931	Tshz3	teashirt zinc finger family member 3	regulation of transcription, DNA-templated
328801	Zfp414	zinc finger protein 414	regulation of transcription, DNA-templated
72701	Zfp618	zinc finger protein 618	regulation of transcription, DNA-templated
329003	Zfp516	zinc finger protein 516	regulation of transcription, DNA-templated
622675	Zfp827	zinc finger protein 827	regulation of transcription, DNA-templated
16478	Jund	jun D proto-oncogene	regulation of transcription, DNA-templated
69539	Trnp1	TMF1-regulated nuclear protein 1	regulation of transcription, DNA-templated
17268	Meis1	Meis homeobox 1	regulation of transcription, DNA-templated
225207	Zfp521	zinc finger protein 521	regulation of transcription, DNA-templated
668166	Zxdb	zinc finger, X-linked, duplicated B	regulation of transcription, DNA-templated
56484	Foxo3	forkhead box O3	regulation of transcription, DNA-templated
17257	Mecp2	methyl CpG binding protein 2	regulation of transcription, DNA-templated
67916	Ppap2b	phosphatidic acid phosphatase type 2B	regulation of Wnt signaling pathway
69538	Antxr1	anthrax toxin receptor 1	reproductive process
384783	Irs2	insulin receptor substrate 2	response to glucose
19122	Prnp	prion protein	response to oxidative stress
19659	Rbp1	retinol binding protein 1, cellular	retinoic acid metabolic process
29819	Stau2	staufen (RNA binding protein) homolog 2 (Drosophila)	RNA binding
108014	Sfrs9	serine/arginine-rich splicing factor 9	RNA splicing
20348	Sema3c	sema domain, immunoglobulin domain (Ig), short basic domain, secreted, (semaphorin) 3C	semaphorin receptor binding
18128	Notch1	notch 1	sequence-specific DNA binding transcription factor activity
235606	Apeh	acylpeptide hydrolase	serine-type endopeptidase activity
244954	Prss35	protease, serine 35	serine-type endopeptidase activity
56213	Htra1	HtrA serine peptidase 1	serine-type peptidase activity
236920	Stard8	START domain containing 8	signal transduction
71323	Rassf8	Ras association (RalGDS/AF-6) domain family (N-terminal) member 8	signal transduction
66964	Golt1b	golgi transport 1 homolog B (S. cerevisiae)	signal transduction
54409	Ramp2	receptor (calcitonin) activity modifying protein 2	signal transduction
22634	Plagl1	pleiomorphic adenoma gene-like 1	skeletal muscle cell differentiation
74777	Sepn1	selenoprotein N, 1	skeletal muscle fiber development
18162	Npr3	natriuretic peptide receptor 3	skeletal system development
230597	Zfyve9	zinc finger, FYVE domain containing 9	SMAD protein import into nucleus
270160	Rab39	RAB39, member RAS oncogene family	small GTPase mediated signal transduction
20909	Stx4a	syntaxin 4A (placental)	SNARE binding
236794	Slc9a6	solute carrier family 9 (sodium/hydrogen exchanger), member 6	sodium ion transport
23971	Papss1	3'-phosphoadenosine 5'-phosphosulfate synthase 1	sulfate adenylyltransferase (ATP) activity
319901	Dsel	dermatan sulfate epimerase-like	sulfotransferase activity
14218	Sh3pxd2a	SH3 and PX domains 2A	superoxide metabolic process
71846	Syce2	synaptonemal complex central element protein 2	synaptonemal complex assembly
12490	Cd34	CD34 antigen	tissue homeostasis
94275	Maged1	melanoma antigen, family D, 1	transcription coactivator activity
268903	Nrip1	nuclear receptor interacting protein 1	transcription cofactor activity
72739	Zkscan3	zinc finger with KRAB and SCAN domains 3	transcription, DNA-templated
66993	Smarcd3	SWI/SNF related, matrix associated, actin dependent regulator of chromatin, subfamily d, member 3	transcription, DNA-templated
14463	Gata4	GATA binding protein 4	transcription, DNA-templated
12608	Cebpb	CCAAT/enhancer binding protein (C/EBP), beta	transcription, DNA-templated
56805	Zbtb33	zinc finger and BTB domain containing 33	transcription, DNA-templated
17173	Ascl2	achaete-scute complex homolog 2 (Drosophila)	transcription, DNA-templated
12827	Col4a2	collagen, type IV, alpha 2	transcription, DNA-templated
331532	Tceal5	transcription elongation factor A (SII)-like 5	transcription, DNA-templated
14426	Galnt4	UDP-N-acetyl-alpha-D-galactosamine:polypeptide N-acetylgalactosaminyltransferase 4	transferase activity
93698	Narg3	NMDA receptor-regulated gene 3	transferase activity
208211	Alg1	asparagine-linked glycosylation 1 (beta-1,4-mannosyltransferase)	transferase activity
11852	Rhob	ras homolog gene family, member B	transformed cell apoptotic process
16998	Ltbp3	latent transforming growth factor beta binding protein 3	transforming growth factor beta receptor signaling pathway
66292	Mrps21	mitochondrial ribosomal protein S21	translation
94281	Sfxn4	sideroflexin 4	transmembrane transport
76306	Slc18b1	solute carrier family 18, subfamily B, member 1	transmembrane transport
216829	Mmgt2	membrane magnesium transporter 2	transport
224111	Ubxn7	UBX domain protein 7	ubiquitin protein ligase binding
22194	Ube2e1	ubiquitin-conjugating enzyme E2E 1	ubiquitin-protein ligase activity
66889	Rnf128	ring finger protein 128	ubiquitin-protein ligase activity
218203	Mylip	myosin regulatory light chain interacting protein	ubiquitin-protein ligase activity
107986	Ddb2	damage specific DNA binding protein 2	ubiquitin-protein ligase activity
232539	Klhdc5	kelch-like 42	ubiquitin-protein ligase activity
71779	March8	membrane-associated ring finger (C3HC4) 8	ubiquitin-protein ligase activity
242521	Klhl9	kelch-like 9	ubiquitin-protein ligase activity
12406	Serpinh1	serine (or cysteine) peptidase inhibitor, clade H, member 1	unfolded protein binding
80976	Syt13	synaptotagmin XIII	vesicle-mediated transport
68151	Gpr177	wntless homolog (Drosophila)	Wnt signaling pathway
66500	Slc30a7	solute carrier family 30 (zinc transporter), member 7	zinc ion transport
