# Supplementary material for: Identification and Characterization of Germ Cell Genes Expressed in the F9 Testicular Teratoma Stem Cell Line
Source: PLoS One. 2014 Aug 25;9(8):e103837. doi: 10.1371/journal.pone.0103837 (PMC4143169; doi:10.1371/journal.pone.0103837)
Supplement: Table S3 — Summary of gene list in Spcy-F9. (XLSX) [file pone.0103837.s004.xlsx]

## Sheet: Spcy-F9 (308)
Supplementary Table S3. Summary of gene list in Spcy-F9
GENE_ID	Symbol	Gene name	Gene ontology
13481	Dpm2	dolichol-phosphate (beta-D) mannosyltransferase 2	GPI anchor biosynthetic process
66073	Txndc12	thioredoxin domain containing 12 (endoplasmic reticulum)	oxidation-reduction process
20333	Sec22b	SEC22 vesicle trafficking protein homolog B (S. cerevisiae)	vesicle-mediated transport
16582	Kifc3	kinesin family member C3	microtubule-based process
77125	Il33	interleukin 33	cytokine activity
80707	Wwox	WW domain-containing oxidoreductase	apoptotic process
56295	Higd1a	HIG1 domain family, member 1A	cellular response to hypoxia
66999	Med28	mediator complex subunit 28	cortical actin cytoskeleton
28106	D17Wsu104e	DNA segment, Chr 17, Wayne State University 104, expressed	-
100039535	Gm2296	predicted gene 2296	-
192160	Casc3	cancer susceptibility candidate 3	intracellular mRNA localization
27376	Slc25a10	solute carrier family 25 (mitochondrial carrier, dicarboxylate transporter), member 10	transmembrane transport
67091	Trappc6a	trafficking protein particle complex 6A	vesicle-mediated transport
18554	Pcsk7	proprotein convertase subtilisin/kexin type 7	serine-type endopeptidase activity
30838	Fbxw4	F-box and WD-40 domain protein 4	embryonic digit morphogenesis
54721	Tyk2	tyrosine kinase 2	growth hormone receptor binding
54402	Stk19	serine/threonine kinase 19	phosphorylation
65257	Asb3	ankyrin repeat and SOCS box-containing 3	intracellular signal transduction
27045	Nit1	nitrilase 1	nitrogen compound metabolic process
50880	Scly	selenocysteine lyase	metabolic process
56043	Akr1e1	aldo-keto reductase family 1, member E1	oxidation-reduction process
11833	Aqp8	aquaporin 8	water transport
59036	Dact1	dapper homolog 1, antagonist of beta-catenin (xenopus)	negative regulation of Wnt signaling pathway
19362	Rad51ap1	RAD51 associated protein 1	DNA recombination
17190	Mbd1	methyl-CpG binding domain protein 1	DNA binding
68032	Emc4	ER membrane protein complex subunit 4	apoptotic process
21422	Tcfcp2	transcription factor CP2	regulation of transcription, DNA-templated
100090	Zbtb48	zinc finger and BTB domain containing 48	metal ion binding
12909	Crcp	calcitonin gene-related peptide-receptor component protein	neuropeptide signaling pathway
26559	Hunk	hormonally upregulated Neu-associated kinase	protein phosphorylation
11484	Aspa	aspartoacylase	positive regulation of oligodendrocyte differentiation
18536	Pcm1	pericentriolar material 1	microtubule anchoring
22025	Nr2c1	nuclear receptor subfamily 2, group C, member 1	negative regulation of transcription, DNA-templated
27384	Akr1c13	aldo-keto reductase family 1, member C13	oxidation-reduction process
170767	Rfxap	regulatory factor X-associated protein	positive regulation of transcription, DNA-templated
68614	Letmd1	LETM1 domain containing 1	-
24000	Ptpn21	protein tyrosine phosphatase, non-receptor type 21	peptidyl-tyrosine dephosphorylation
52348	Vps37a	vacuolar protein sorting 37A (yeast)	protein transport
67463	Poc5	POC5 centriolar protein homolog (Chlamydomonas)	cell cycle
22687	Zfp259	zinc finger protein 259	metal ion binding
66439	2010012O05Rik	RIKEN cDNA 2010012O05 gene	-
100764	1110008J03Rik	RIKEN cDNA 1110008J03 gene	-
14025	Bcl11a	B cell CLL/lymphoma 11A (zinc finger protein)	regulation of RNA biosynthetic process
22756	Zfp94	zinc finger protein 94	metal ion binding
17293	Mesp2	mesoderm posterior 2	regulation of transcription, DNA-templated
19704	Upf1	UPF1 regulator of nonsense transcripts homolog (yeast)	dosage compensation by inactivation of X chromosome
21339	Taf1a	TATA box binding protein (Tbp)-associated factor, RNA polymerase I, A	regulation of transcription, DNA-templated
16188	Il3ra	interleukin 3 receptor, alpha chain	cytokine receptor activity
16828	Ldha	lactate dehydrogenase A	oxidation-reduction process
71745	Cul2	cullin 2	protein catabolic process
72654	Ccdc12	coiled-coil domain containing 12	-
52076	Tmem38b	transmembrane protein 38B	cation channel activity
19769	Rit1	Ras-like without CAAX 1	GTP binding
74525	8430419L09Rik	RIKEN cDNA 8430419L09 gene	-
11906	Zfhx3	zinc finger homeobox 3	regulation of transcription, DNA-templated
56314	Zfp113	zinc finger protein 113	metal ion binding
66011	Ranbp17	RAN binding protein 17	intracellular protein transport
66839	0610009O20Rik	RIKEN cDNA 0610009O20 gene	-
66079	Tmem42	transmembrane protein 42	-
27274	Zfp354b	zinc finger protein 354B	regulation of transcription, DNA-templated
22775	Zik1	zinc finger protein interacting with K protein 1	regulation of transcription, DNA-templated
20933	Med22	mediator complex subunit 22	regulation of transcription, DNA-templated
14760	Gpr19	G protein-coupled receptor 19	G-protein coupled receptor signaling pathway
67230	Zfp329	zinc finger protein 329	metal ion binding
11479	Acvr1b	activin A receptor, type 1B	protein serine/threonine kinase activity
106931	Kctd1	potassium channel tetramerisation domain containing 1	negative regulation of transcription, DNA-templated
93765	Ube2n	ubiquitin-conjugating enzyme E2N	protein ubiquitination
27224	Tceb3	transcription elongation factor B (SIII), polypeptide 3	regulation of transcription, DNA-templated
116838	Rims2	regulating synaptic membrane exocytosis 2	regulation of membrane potential
54399	Bet1l	blocked early in transport 1 homolog (S. cerevisiae)-like	SNAP receptor activity
66890	Lman2	lectin, mannose-binding 2	metal ion binding
18706	Pik3ca	phosphatidylinositol 3-kinase, catalytic, alpha polypeptide	regulation of genetic imprinting
78920	Dlst	dihydrolipoamide S-succinyltransferase (E2 component of 2-oxo-glutarate complex)	NADH metabolic process
56280	Mrpl37	mitochondrial ribosomal protein L37	translation
233406	Prc1	protein regulator of cytokinesis 1	cytokinesis
223754	Tbc1d22a	TBC1 domain family, member 22a	regulation of Rab GTPase activity
68938	Aspscr1	alveolar soft part sarcoma chromosome region, candidate 1 (human)	glucose homeostasis
76867	Rhbdd1	rhomboid domain containing 1	post-translational protein modification
70239	Gtf3c5	general transcription factor IIIC, polypeptide 5	skeletal muscle cell differentiation
65103	Arl6ip6	ADP-ribosylation factor-like 6 interacting protein 6	protein binding
72480	Tspyl4	TSPY-like 4	nucleosome assembly
217718	Nek9	NIMA (never in mitosis gene a)-related expressed kinase 9	protein phosphorylation
207304	Hectd1	HECT domain containing 1	neural tube closure
109093	Rars2	arginyl-tRNA synthetase 2, mitochondrial	arginyl-tRNA aminoacylation
78929	Polr3h	polymerase (RNA) III (DNA directed) polypeptide H	nucleobase-containing compound metabolic process
67884	1810043G02Rik	RIKEN cDNA 1810043G02 gene	-
69225	Carkd	carbohydrate kinase domain containing	ATP binding
67283	Slc25a19	solute carrier family 25 (mitochondrial thiamine pyrophosphate carrier), member 19	transmembrane transport
224640	Lemd2	LEM domain containing 2	negative regulation of MAPK cascade
223870	Senp1	SUMO1/sentrin specific peptidase 1	protein desumoylation
234138	Tti2	TELO2 interacting protein 2	-
228769	Psmf1	proteasome (prosome, macropain) inhibitor subunit 1	-
22245	Uck1	uridine-cytidine kinase 1	nucleotide biosynthetic process
94044	Bcl2l13	BCL2-like 13 (apoptosis facilitator)	apoptotic process
223664	Lrrc14	leucine rich repeat containing 14	-
319945	Flad1	RFad1, flavin adenine dinucleotide synthetase, homolog (yeast)	FAD biosynthetic process
20878	Aurka	aurora kinase A	protein phosphorylation
15499	Hsf1	heat shock factor 1	protein phosphorylation
68556	Uckl1	uridine-cytidine kinase 1-like 1	metabolic process
67017	Fam210b	family with sequence similarity 210, member B	-
227960	Gca	grancalcin	calcium ion binding
72106	Jmjd8	jumonji domain containing 8	-
66170	Chchd5	coiled-coil-helix-coiled-coil-helix domain containing 5	-
100662	D930016D06Rik	RIKEN cDNA D930016D06 gene	-
228543	Rhov	ras homolog gene family, member V	small GTPase mediated signal transduction
71116	Stx18	syntaxin 18	intracellular protein transport
246179	Fktn	fukutin	transferase activity
211429	Pla2g4b	phospholipase A2, group IVB (cytosolic)	lysophospholipase activity
99890	Prmt6	protein arginine N-methyltransferase 6	histone methylation
245886	Ankrd27	ankyrin repeat domain 27 (VPS9 domain)	regulation of GTPase activity
225655	Slmo1	slowmo homolog 1 (Drosophila)	-
72692	Hnrpll	heterogeneous nuclear ribonucleoprotein L-like	mRNA processing
69757	Leng1	leukocyte receptor cluster (LRC) member 1	-
17876	Myef2	myelin basic protein expression factor 2, repressor	-
269338	Vps39	vacuolar protein sorting 39 (yeast)	intracellular protein transport
67210	Gatad1	GATA zinc finger domain containing 1	regulation of transcription, DNA-templated
68644	Abhd14a	abhydrolase domain containing 14A	hydrolase activity
12704	Cit	citron	protein phosphorylation
83379	Klb	klotho beta	fibroblast growth factor binding
232821	Ccdc106	coiled-coil domain containing 106	-
57813	Tk2	thymidine kinase 2, mitochondrial	mitochondrial DNA metabolic process
78912	Sp2	Sp2 transcription factor	regulation of transcription, DNA-templated
74549	Mau2	MAU2 chromatid cohesion factor homolog (C. elegans)	maintenance of mitotic sister chromatid cohesion
235339	Dlat	dihydrolipoamide S-acetyltransferase (E2 component of pyruvate dehydrogenase complex)	acetyl-CoA biosynthetic process from pyruvate
20512	Slc1a3	solute carrier family 1 (glial high affinity glutamate transporter), member 3	L-glutamate transport
215160	Rhbdd2	rhomboid domain containing 2	serine-type endopeptidase activity
74098	0610037L13Rik	RIKEN cDNA 0610037L13 gene	-
16976	Lrpap1	low density lipoprotein receptor-related protein associated protein 1	low-density lipoprotein particle receptor binding
214952	Rhot2	ras homolog gene family, member T2	mitochondrial outer membrane permeabilization
15463	Agfg1	ArfGAP with FG repeats 1	acrosome assembly
231672	Fbxw8	F-box and WD-40 domain protein 8	SCF ubiquitin ligase complex
234725	Zfp612	zinc finger protein 612	-
230810	Slc30a2	solute carrier family 30 (zinc transporter), member 2	zinc ion transmembrane transporter activity
78309	Cul9	cullin 9	ubiquitin-dependent protein catabolic process
20460	Stil	Scl/Tal1 interrupting locus	embryonic axis specification
224630	Bnip1	BCL2/adenovirus E1B interacting protein 1	apoptotic process
229681	St7l	suppression of tumorigenicity 7-like	negative regulation of cell growth
72020	Zfp654	zinc finger protein 654	metal ion binding
224814	Abcc10	ATP-binding cassette, sub-family C (CFTR/MRP), member 10	transmembrane transport
57170	Dolpp1	dolichyl pyrophosphate phosphatase 1	protein N-linked glycosylation
66961	Neat1	nuclear paraspeckle assembly transcript 1 (non-protein coding)	cellular component maintenance
67914	Coq9	coenzyme Q9 homolog (yeast)	ubiquinone biosynthetic process
68968	Cdan1	congenital dyserythropoietic anemia, type I (human)	chromatin assembly
16549	Khsrp	KH-type splicing regulatory protein	mRNA 3'-UTR binding
74443	P4htm	prolyl 4-hydroxylase, transmembrane (endoplasmic reticulum)	oxidation-reduction process
70605	Zdhhc24	zinc finger, DHHC domain containing 24	transferase activity
67905	Ppm1m	protein phosphatase 1M	protein dephosphorylation
72148	Tdrp	testis development related protein	spermatogenesis
76577	Faf2	Fas associated factor family member 2	lipid particle organization
66482	Exoc2	exocyst complex component 2	Ral GTPase binding
72549	Reep4	receptor accessory protein 4	mitotic nuclear envelope reassembly
77065	Ints7	integrator complex subunit 7	DNA damage checkpoint
233789	Smg1	SMG1 homolog, phosphatidylinositol 3-kinase-related kinase (C. elegans)	protein serine/threonine kinase activity
75079	Zfp509	zinc finger and BTB domain containing 49	metal ion binding
207806	Gm608	predicted gene 608	-
22273	Uqcrc1	ubiquinol-cytochrome c reductase core protein 1	mitochondrial electron transport, ubiquinol to cytochrome c
223626	Them6	thioesterase superfamily member 6	-
74569	Ttc17	tetratricopeptide repeat domain 17	-
109346	Ankrd39	ankyrin repeat domain 39	-
223776	Selo	selenoprotein O	-
52838	Dnlz	DNL-type zinc finger	metal ion binding
73789	4833408D11Rik	RIKEN cDNA 4833408D11 gene	-
74137	Nuak2	NUAK family, SNF1-like kinase, 2	actin cytoskeleton organization
75325	4930565B19Rik	RIKEN cDNA 4930565B19 gene	-
72810	2810455D13Rik	RIKEN cDNA 2810455D13 gene	-
76366	Mtif3	mitochondrial translational initiation factor 3	regulation of translational initiation
240261	Ccdc112	coiled-coil domain containing 112	-
69871	Ppp1r35	protein phosphatase 1, regulatory subunit 35	negative regulation of phosphatase activity
72128	2610008E11Rik	RIKEN cDNA 2610008E11 gene	-
100046895	LOC100046895	similar to Quaking protein	-
68594	1110018F16Rik	RIKEN cDNA 1110018F16 gene	-
68268	Zdhhc21	zinc finger, DHHC domain containing 21	palmitoyltransferase activity
320165	Tacc1	transforming, acidic coiled-coil containing protein 1	protein domain specific binding
66432	Slc7a6os	solute carrier family 7, member 6 opposite strand	protein transport
69752	Zfp511	zinc finger protein 511	metal ion binding
230376	Haus6	HAUS augmin-like complex, subunit 6	centrosome organization
76742	Snx27	sorting nexin family member 27	endosomal transport
68185	Chchd8	cytochrome c oxidase assembly factor 4	-
70604	Dnajb14	DnaJ (Hsp40) homolog, subfamily B, member 14	-
71900	Tmem106b	transmembrane protein 106B	-
74347	Tldc1	TBC/LysM associated domain containing 1	-
52023	Pibf1	progesterone immunomodulatory binding factor 1	-
208846	Daam1	dishevelled associated activator of morphogenesis 1	stress fiber
66817	Tmem170	transmembrane protein 170	-
54128	Pmm2	phosphomannomutase 2	mannose biosynthetic process
67850	1700007F19Rik	RIKEN cDNA 1700007F19 gene	-
243725	Ppp1r9a	protein phosphatase 1, regulatory (inhibitor) subunit 9A	actin filament organization
229517	Slc25a44	solute carrier family 25, member 44	transmembrane transport
229363	Gmps	guanine monophosphate synthetase	GMP biosynthetic process
15442	Hpse	heparanase	wound healing
68332	Sdhaf1	succinate dehydrogenase complex assembly factor 1	mitochondrial respiratory chain complex II assembly
234854	Cdk10	cyclin-dependent kinase 10	protein phosphorylation
233410	Zfp592	zinc finger protein 592	metal ion binding
100039968	Gm12942	predicted gene 12942	-
234594	Cnot1	CCR4-NOT transcription complex, subunit 1	regulation of stem cell maintenance
244668	Sipa1l2	signal-induced proliferation-associated 1 like 2	GTPase activator activity
235610	Atrip	ATR interacting protein	DNA repair
242406	Rgp1	RGP1 retrograde golgi transport homolog (S. cerevisiae)	-
228850	Ralgapb	Ral GTPase activating protein, beta subunit (non-catalytic)	Ral protein signal transduction
102009	AI195381	expressed sequence AI195381	-
329877	Dennd4c	DENN/MADD domain containing 4C	Rab guanyl-nucleotide exchange factor activity
329154	Ankrd44	ankyrin repeat domain 44	-
219249	Tdrd3	tudor domain containing 3	regulation of RNA biosynthetic process
102124	Enkd1	enkurin domain containing 1	-
231003	Klhl17	kelch-like 17	actin cytoskeleton organization
69727	Usp46	ubiquitin specific peptidase 46	adult feeding behavior
329828	AI464131	expressed sequence AI464131	positive regulation of protein kinase B signaling
209478	Tbc1d12	TBC1D12: TBC1 domain family, member 12	Rab GTPase activator activity
99980	Gm13205	predicted gene 13205	-
100756	Usp30	ubiquitin specific peptidase 30	ubiquitin-dependent protein catabolic process
217682	Plekhd1	pleckstrin homology domain containing, family D (with coiled-coil domains) member 1	-
243912	Hspb6	heat shock protein, alpha-crystallin-related, B6	protein homodimerization activity
76051	Ganc	glucosidase, alpha; neutral C	alpha-glucosidase activity
271144	Ankdd1b	ankyrin repeat and death domain containing 1B	signal transduction
230234	BC026590	cDNA sequence BC026590	glycine catabolic process
320808	Dcaf5	DDB1 and CUL4 associated factor 5	Cul4-RING ubiquitin ligase complex
210035	Tmem194	transmembrane protein 194	-
230098	Arhgef39	Rho guanine nucleotide exchange factor (GEF) 39	positive regulation of cell migration
212679	Mars2	methionine-tRNA synthetase 2 (mitochondrial)	methionine-tRNA ligase activity
72580	Zufsp	zinc finger with UFM1-specific peptidase domain	metal ion binding
237542	Osbpl8	oxysterol binding protein-like 8	positive regulation of protein kinase B signaling
272009	Sfrs13b	serine/arginine-rich splicing factor 12	mRNA processing
52028	Bbs1	Bardet-Biedl syndrome 1 (human)	microtubule cytoskeleton organization
230801	Pigv	phosphatidylinositol glycan anchor biosynthesis, class V	GPI anchor biosynthetic process
242864	Napepld	N-acyl phosphatidylethanolamine phospholipase D	phospholipase activity
240025	Dact2	dapper homolog 2, antagonist of beta-catenin (xenopus)	negative regulation of nodal signaling pathway
216238	Eea1	early endosome antigen 1	endocytosis
102836	BB236558	expressed sequence BB236558	-
66300	Prr24	proline rich 24	-
20664	Sox1	SRY (sex determining region Y)-box 1	sequence-specific DNA binding
73785	4930431H11Rik	RIKEN cDNA 4930431H11 gene	-
104859	Tecpr2	tectonin beta-propeller repeat containing 2	-
432999	A930007A09Rik	RIKEN cDNA A930007A09 gene	-
319683	E230008J23Rik	RIKEN cDNA E230008J23 gene	-
553090	LOC553090	uncharacterized LOC553090	-
387314	Tmtc1	transmembrane and tetratricopeptide repeat containing 1	-
627872	Dnahc7a	dynein, axonemal, heavy chain 7A	ATP binding
100042356	Ddx43	DEAD (Asp-Glu-Ala-Asp) box polypeptide 43	ATP binding
239833	Lmln	leishmanolysin-like (metallopeptidase M8 family)	cell adhesion
66457	2810002D19Rik	RIKEN cDNA 2810002D19 gene	-
100561	Slc15a4	solute carrier family 15, member 4	amino acid transmembrane transport
213350	Pddc1	Parkinson disease 7 domain containing 1	-
414107	7030402D04Rik	TATA element modulatory factor 1	regulation of proteasomal protein catabolic process
106337	AU022434	expressed sequence AU022434	-
217030	Synrg	synergin, gamma	endocytosis
241915	Phc3	polyhomeotic-like 3 (Drosophila)	actin cytoskeleton
320462	B930098A02Rik	RIKEN cDNA B930098A02 gene	-
242681	Rab42	RAB42, member RAS oncogene family	GTP binding
68466	1110003F02Rik	RIKEN cDNA 1110003F02 gene	-
78928	Pigt	phosphatidylinositol glycan anchor biosynthesis, class T	neuron apoptotic process
226971	Plekhb2	pleckstrin homology domain containing, family B (evectins) member 2	-
66309	Tmem128	transmembrane protein 128	-
23789	Coro1b	coronin, actin binding protein 1B	actin cytoskeleton organization
66914	Vps28	vacuolar protein sorting 28 (yeast)	negative regulation of protein ubiquitination
17955	Nap1l4	nucleosome assembly protein 1-like 4	nucleosome assembly
22122	Tsta3	tissue specific transplantation antigen P35B	oxidation-reduction process
54369	Nme6	NME/NM23 nucleoside diphosphate kinase 6	nucleoside diphosphate kinase activity
67898	Pef1	penta-EF hand domain containing 1	response to calcium ion
12767	Cxcr4	chemokine (C-X-C motif) receptor 4	neuron migration
20613	Snai1	snail homolog 1 (Drosophila)	negative regulation of transcription, DNA-templated
24075	Taf10	TAF10 RNA polymerase II, TATA box binding protein (TBP)-associated factor	G1/S transition of mitotic cell cycle
80907	Lactb	lactamase, beta	hydrolase activity
67676	Rpp21	ribonuclease P 21 subunit	tRNA processing
12724	Clcn2	chloride channel 2	chloride transmembrane transport
66257	Nicn1	nicolin 1	-
56690	Mlycd	malonyl-CoA decarboxylase	malonyl-CoA decarboxylase activity
69780	Smap2	small ArfGAP 2	regulation of ARF GTPase activity
14787	Rhpn1	rhophilin, Rho GTPase binding protein 1	small GTPase regulator activity
56294	Ptpn9	protein tyrosine phosphatase, non-receptor type 9	peptidyl-tyrosine dephosphorylation
22030	Traf2	TNF receptor-associated factor 2	regulation of JNK cascade
218699	Pxk	PX domain containing serine/threonine kinase	negative regulation of ATPase activity
76491	Abhd14b	abhydrolase domain containing 14b	hydrolase activity
16855	Lgals4	lectin, galactose binding, soluble 4	carbohydrate binding
74043	Pex26	peroxisomal biogenesis factor 26	protein import into peroxisome matrix
360013	Myo18a	myosin XVIIIA	positive regulation of protein secretion
81905	Cacng8	calcium channel, voltage-dependent, gamma subunit 8	postsynaptic density
76273	Ndfip2	Nedd4 family interacting protein 2	signal transducer activity
228368	Slc35c1	solute carrier family 35, member C1	lipid glycosylation
227619	Man1b1	mannosidase, alpha, class 1B, member 1	ER-associated ubiquitin-dependent protein catabolic process
69234	Zfp688	zinc finger protein 688	-
106672	AI413582	expressed sequence AI413582	-
226162	Dpcd	deleted in primary ciliary dyskinesia	sperm motility
69544	Wdr5b	WD repeat domain 5B	-
74374	Clec16a	C-type lectin domain family 16, member A	-
244672	Cwf19l2	CWF19-like 2, cell cycle control (S. pombe)	-
74241	Chpf	chondroitin polymerizing factor	transferase activity, transferring hexosyl groups
20815	Srpk1	serine/arginine-rich protein specific kinase 1	intracellular signal transduction
216136	Ilvbl	ilvB (bacterial acetolactate synthase)-like	catalytic activity
211986	Tmem18	transmembrane protein 18	cell migration
228859	Fitm2	fat storage-inducing transmembrane protein 2	lipid particle organization
72552	Hsdl1	hydroxysteroid dehydrogenase like 1	oxidoreductase activity
231876	Lmtk2	lemur tyrosine kinase 2	endocytic recycling
107197	AI462493	expressed sequence AI462493	phosphorylation
329002	Zfp236	zinc finger protein 236	-
230848	Zbtb40	zinc finger and BTB domain containing 40	cellular response to DNA damage stimulus
269473	Lrig2	leucine-rich repeats and immunoglobulin-like domains 2	-
242362	Manea	mannosidase, endo-alpha	alpha-mannosidase activity
22648	Zfp11	zinc finger protein 11	metal ion binding
109169	Igip	IgA inducing protein	-
100036543	Gm9983	predicted gene 9983	-
228866	Pcif1	PDX1 C-terminal inhibiting factor 1	negative regulation of phosphatase activity
77117	Zfp934	zinc finger protein 934	-
100037278	Fam129c	family with sequence similarity 129, member C	-
100040174	Gm2643	predicted gene 2643	-
140887	Lnx2	ligand of numb-protein X 2	protein homooligomerization
69524	Esam	endothelial cell-specific adhesion molecule	cell-cell adhesion
319638	Nt5dc1	5'-nucleotidase domain containing 1	hydrolase activity
109045	6330564D18Rik	RIKEN cDNA 6330564D18 gene	-
