# Supplementary material for: Identification and Characterization of Germ Cell Genes Expressed in the F9 Testicular Teratoma Stem Cell Line
Source: PLoS One. 2014 Aug 25;9(8):e103837. doi: 10.1371/journal.pone.0103837 (PMC4143169; doi:10.1371/journal.pone.0103837)
Supplement: Table S4 — Summary of gene list in Sptd-F9. (XLSX) [file pone.0103837.s005.xlsx]

## Sheet: Sptd-F9 (169)
Supplementary Table S4. Summary of gene list in Sptd-F9
GENE_ID	Symbol	Gene name	Gene ontology
21991	Tpi1	triosephosphate isomerase 1	glucose metabolic process
52502	Carhsp1	calcium regulated heat stable protein 1	regulation of mRNA stability
170768	Pfkfb3	6-phosphofructo-2-kinase/fructose-2,6-biphosphatase 3	fructose 2,6-bisphosphate metabolic process
20530	Slc31a2	solute carrier family 31, member 2	copper ion transmembrane transport
66245	Hspbp1	HSPA (heat shock 70kDa) binding protein, cytoplasmic cochaperone 1	positive regulation of protein ubiquitination
55950	Bri3	brain protein I3	-
22213	Ube2g2	ubiquitin-conjugating enzyme E2G 2	ER-associated ubiquitin-dependent protein catabolic process
68337	Crip2	cysteine rich protein 2	positive regulation of cell proliferation
56297	Arl6	ADP-ribosylation factor-like 6	Ras protein signal transduction
20544	Slc9a1	solute carrier family 9 (sodium/hydrogen exchanger), member 1	sodium ion transmembrane transport
19073	Srgn	serglycin	protein processing
170789	Acot8	acyl-CoA thioesterase 8	acyl-CoA metabolic process
19718	Rfc2	replication factor C (activator 1) 2	DNA replication
170706	Tmem37	transmembrane protein 37	calcium ion transport
93835	Amn	amnionless	protein localization
106582	Nrm	nurim (nuclear envelope membrane protein)	-
67238	Fam220a	family with sequence similarity 220, member A	-
56209	Gde1	glycerophosphodiester phosphodiesterase 1	G-protein coupled receptor signaling pathway
100039484	Gm2260	predicted gene 2260	-
76630	Stambpl1	STAM binding protein like 1	proteolysis
15109	Hal	histidine ammonia lyase	histidine catabolic process
56878	Rbms1	RNA binding motif, single stranded interacting protein 1	DNA replication
66985	Rassf7	Ras association (RalGDS/AF-6) domain family (N-terminal) member 7	signal transduction
170748	Smco4	single-pass membrane protein with coiled-coil domains 4	-
14590	Ggh	gamma-glutamyl hydrolase	peptidase activity
30060	Mfi2	antigen p97 (melanoma associated) identified by monoclonal antibodies 133.2 and 96.5	iron ion transport
224019	Tmem191c	transmembrane protein 191C	-
12982	Csf2ra	colony stimulating factor 2 receptor, alpha, low-affinity (granulocyte-macrophage)	cytokine receptor activity
58803	Pga5	pepsinogen 5, group I	aspartic-type endopeptidase activity
26408	Map3k5	mitogen-activated protein kinase kinase kinase 5	activation of MAPK activity
19250	Ptpn14	protein tyrosine phosphatase, non-receptor type 14	lymphangiogenesis
16328	Cep250	centrosomal protein 250	mitotic cell cycle
80982	9930013L23Rik	RIKEN cDNA 9930013L23 gene	-
20671	Sox17	SRY (sex determining region Y)-box 17	transcription regulatory region DNA binding
20717	Serpina3m	serine (or cysteine) peptidase inhibitor, clade A, member 3M	response to peptide hormone
12532	Cdc25c	cell division cycle 25C	G2/M transition of mitotic cell cycle
16601	Klf9	Kruppel-like factor 9	regulation of transcription, DNA-templated
17896	Myl4	myosin, light polypeptide 4	positive regulation of ATPase activity
17130	Smad6	SMAD family member 6	intracellular signal transduction
22232	Slc35a2	solute carrier family 35 (UDP-galactose transporter), member A2	carbohydrate transport
69367	Glrx2	glutaredoxin 2 (thioltransferase)	response to hydrogen peroxide
67252	Cap2	CAP, adenylate cyclase-associated protein, 2 (yeast)	cytoskeleton organization
55982	Paxip1	PAX interacting (with transcription-activation domain) protein 1	cellular response to DNA damage stimulus
20661	Sort1	sortilin 1	response to insulin
100043719	Gm9770	predicted gene 9770	-
228550	Itpka	inositol 1,4,5-trisphosphate 3-kinase A	inositol metabolic process
68926	Ubap2	ubiquitin-associated protein 2	-
66270	Fam134b	family with sequence similarity 134, member B	sensory perception of pain
18741	Pitx2	paired-like homeodomain transcription factor 2	regulation of transcription, DNA-templated
223774	Alg12	asparagine-linked glycosylation 12 (alpha-1,6-mannosyltransferase)	dolichol-linked oligosaccharide biosynthetic process
228139	P2rx3	urinergic receptor P2X, ligand-gated ion channel, 3	response to ATP
68421	Lmbrd1	LMBR1 domain containing 1	transport
94040	Clmn	calmin	negative regulation of cell proliferation
16149	Cd74	CD74 antigen (invariant polypeptide of major histocompatibility complex, class II antigen-associated)	cytokine binding
94043	Tm2d1	TM2 domain containing 1	apoptotic signaling pathway
12739	Cldn3	claudin 3	calcium-independent cell-cell adhesion
70652	Tmem144	transmembrane protein 144	-
216197	Ckap4	cytoskeleton-associated protein 4	-
106618	Wdr90	WD repeat domain 90	-
217707	Coq6	coenzyme Q6 homolog (yeast)	oxidation-reduction process
65969	Cubn	cubilin (intrinsic factor-cobalamin receptor)	lipoprotein transport
98432	Phlpp1	PH domain and leucine rich repeat protein phosphatase 1	entrainment of circadian clock
11692	Gfer	growth factor, erv1 (S. cerevisiae)-like (augmenter of liver regeneration)	oxidation-reduction process
230904	Fbxo2	F-box protein 2	glycoprotein catabolic process
229541	Dennd4b	DENN/MADD domain containing 4B	regulation of Rab GTPase activity
20472	Six2	sine oculis-related homeobox 2	sequence-specific DNA binding transcription factor activity
319162	Hist3h2a	histone cluster 3, H2a	nucleosome assembly
13841	Epha7	Eph receptor A7	regulation of peptidyl-tyrosine phosphorylation
12395	Runx1t1	runt-related transcription factor 1; translocated to, 1 (cyclin D-related)	regulation of transcription, DNA-templated
225997	Trpm6	transient receptor potential cation channel, subfamily M, member 6	ion transmembrane transport
380753	Atxn7l1	ataxin 7-like 1	-
74411	Ppapdc2	phosphatidic acid phosphatase type 2 domain containing 2	catalytic activity
76500	Ip6k2	inositol hexaphosphate kinase 2	phosphate ion transport
69101	Ydjc	YdjC homolog (bacterial)	carbohydrate metabolic process
105855	Nckap1l	NCK associated protein 1 like	B cell homeostasis
69723	Rpain	RPA interacting protein	DNA recombination
73047	Camk2n2	calcium/calmodulin-dependent protein kinase II inhibitor 2	negative regulation of protein kinase activity
68020	Apopt1	apoptogenic, mitochondrial 1	intrinsic apoptotic signaling pathway
70458	2610318N02Rik	RIKEN cDNA 2610318N02 gene	-
69655	Cd164l2	CD164 sialomucin-like 2	-
70979	Fancd2os	Fancd2 opposite strand	-
70134	2210011C24Rik	RIKEN cDNA 2210011C24 gene	-
74410	Ttll11	tubulin tyrosine ligase-like family, member 11	protein polyglutamylation
18294	Ogg1	8-oxoguanine DNA-glycosylase 1	DNA repair
76166	Rsg1	REM2 and RAB-like small GTPase 1	small GTPase mediated signal transduction
78625	1700061G19Rik	RIKEN cDNA 1700061G19 gene	-
73086	Rps6ka5	ribosomal protein S6 kinase, polypeptide 5	intracellular signal transduction
71296	4933436C20Rik	RIKEN cDNA 4933436C20 gene	-
71711	Mus81	MUS81 endonuclease homolog (yeast)	DNA repair
74683	4930453H23Rik	RIKEN cDNA 4930453H23 gene	-
71287	Cpvl	carboxypeptidase, vitellogenic-like	proteolysis
72962	Tymp	thymidine phosphorylase	pyrimidine nucleoside metabolic process
70235	Poc1a	POC1 centriolar protein homolog A (Chlamydomonas)	cell projection organization
50505	Ercc4	excision repair cross-complementing rodent repair deficiency, complementation group 4	TFIID-class transcription factor binding
75106	4930519F16Rik	RIKEN cDNA 4930519F16 gene	-
78139	4933439N14Rik	RIKEN cDNA 4933439N14 gene	-
69930	Zfp715	zinc finger protein 715	metal ion binding
73750	Whrn	whirlin	inner ear receptor stereocilium organization
12238	Commd3	COMM domain containing 3	-
110886	Gabra5	gamma-aminobutyric acid (GABA) A receptor, subunit alpha 5	inner ear receptor cell development
212439	AA986860	expressed sequence AA986860	-
229503	Rrnad1	ribosomal RNA adenine dimethylase domain containing 1	-
268783	Mtmr12	myotubularin related protein 12	dephosphorylation
216724	Rufy1	RUN and FYVE domain containing 1	regulation of endocytosis
269966	Nup98	nucleoporin 98	transport
109676	Ank2	ankyrin 2, brain	protein binding, bridging
215113	Slc43a2	solute carrier family 43, member 2	amino acid transmembrane transport
68842	Tulp4	tubby like protein 4	intracellular signal transduction
380711	Rap1gap2	RAP1 GTPase activating protein 2	GTPase activator activity
283600	Slc25a47	solute carrier family 25, member 47	transmembrane transport
9731	Cep104	centrosomal protein 104	glutamate binding
227683	Coq4	coenzyme Q4 homolog (yeast)	ubiquinone biosynthetic process
67621	Bend5	BEN domain containing 5	-
432769	Zfp708	zinc finger protein 708	-
68667	Trpm4	transient receptor potential cation channel, subfamily M, member 4	calcium ion transmembrane transport
407821	Znrf3	zinc and ring finger 3	canonical Wnt signaling pathway
320701	Fam19a4	family with sequence similarity 19, member A4	-
101809	Spred3	sprouty-related, EVH1 domain containing 3	inactivation of MAPK activity
269610	Chd5	chromodomain helicase DNA binding protein 5	metal ion binding
51902	Rnf24	ring finger protein 24	metal ion binding
652925	Tmem243	transmembrane protein 243, mitochondrial	-
72012	1600020E01Rik	RIKEN cDNA 1600020E01 gene	-
320982	Arl4c	ADP-ribosylation factor-like 4C	endocytic recycling
72107	Dscc1	defective in sister chromatid cohesion 1 homolog (S. cerevisiae)	regulation of DNA replication
18132	Notch4	notch 4	negative regulation of endothelial cell differentiation
11480	Acvr2a	activin receptor IIA	regulation of signal transduction
236904	Klhl15	kelch-like 15	-
218756	Slc4a7	solute carrier family 4, sodium bicarbonate cotransporter, member 7	auditory receptor cell development
244448	Triml1	tripartite motif family-like 1	multicellular organismal development
214931	Fbxl16	F-box and leucine-rich repeat protein 16	-
66286	Sec11c	SEC11 homolog C (S. cerevisiae)	signal peptide processing
270109	Pcnxl2	pecanex-like 2 (Drosophila)	-
70127	Dpf3	D4, zinc and double PHD fingers, family 3	nervous system development
270906	Prr11	proline rich 11	-
100038580	6820445E23Rik	RIKEN cDNA 6820445E23 gene	-
11520	Plin2	perilipin 2	lipid storage
22321	Vars	valyl-tRNA synthetase	valine-tRNA ligase activity
12460	Ccs	copper chaperone for superoxide dismutase	positive regulation of oxidoreductase activity
20849	Stat4	signal transducer and activator of transcription 4	cytokine-mediated signaling pathway
18701	Pigf	phosphatidylinositol glycan anchor biosynthesis, class F	GPI anchor biosynthetic process
66056	Zfp524	zinc finger protein 524	metal ion binding
56018	Stard10	START domain containing 10	positive regulation of peroxisome proliferator activated receptor signaling pathway
17829	Muc1	mucin 1, transmembrane	DNA damage response, signal transduction by p53 class mediator resulting in cell cycle arrest
16973	Lrp5	low density lipoprotein receptor-related protein 5	canonical Wnt signaling pathway
13395	Dlx5	distal-less homeobox 5	positive regulation of transcription, DNA-templated
66611	Ribc1	RIB43A domain with coiled-coils 1	-
18038	Nfkbil1	nuclear factor of kappa light polypeptide gene enhancer in B cells inhibitor like 1	I-kappaB kinase/NF-kappaB signaling
56017	Slc2a8	solute carrier family 2, (facilitated glucose transporter), member 8	hexose transmembrane transport
57373	Akip1	A kinase (PRKA) interacting protein 1	substrate adhesion-dependent cell spreading
71684	Rbm43	RNA binding motif protein 43	RNA binding
26565	Pla2g10	phospholipase A2, group X	negative regulation of cholesterol efflux
68732	Lrrc16a	leucine rich repeat containing 16A	cell migration
229672	Bcl2l15	BCLl2-like 15	-
67655	Ctdp1	CTD (carboxy-terminal domain, RNA polymerase II, polypeptide A) phosphatase, subunit 1	exit from mitosis
71909	Haus5	HAUS augmin-like complex, subunit 5	centrosome organization
71887	Ppm1j	protein phosphatase 1J	protein dephosphorylation
70218	Kif18b	kinesin family member 18B	microtubule-based movement
73847	Fam110a	family with sequence similarity 110, member A	-
69349	1700008O03Rik	RIKEN cDNA 1700008O03 gene	-
231510	Agpat9	1-acylglycerol-3-phosphate O-acyltransferase 9	triglyceride biosynthetic process
230603	Ttc39a	tetratricopeptide repeat domain 39A	-
100034363	Tmsb15b2	thymosin beta 15b2	negative regulation of stress fiber assembly
212398	Frat2	frequently rearranged in advanced T cell lymphomas 2	Wnt signaling pathway
207777	Bzrap1	benzodiazepine receptor associated protein 1	benzodiazepine receptor binding
72661	Serp2	stress-associated endoplasmic reticulum protein family member 2	protein transport
195522	Zfp691	zinc finger protein 691	metal ion binding
100038416	Gm10643	predicted gene 10643	-
106201	AI428301	expressed sequence AI428301	-
100115	AI428898	expressed sequence AI428898	-
